# Supplementary material for: A Scalable, Modular Degasser for Passive In-Line Removal of Bubbles from Biomicrofluidic Devices
Source: Micromachines (Basel). 2023 Feb 11;14(2):435. doi: 10.3390/mi14020435 (PMC9964747; doi:10.3390/mi14020435)
Supplement: Supplementary file 1 [file micromachines-14-00435-s001.zip]

Archive with 1 entries (1 files):
- micromachines-2144439-supplementary.pdf
